# Supplementary material for: The Effect of Temperature and UV Manipulation on Anthocyanins, Flavonols, and Hydroxycinnamoyl-Tartrates in cv Nebbiolo Grapes (Vitis vinifera L.)
Source: Plants (Basel). 2024 Nov 10;13(22):3158. doi: 10.3390/plants13223158 (PMC11597326; doi:10.3390/plants13223158)
Supplement: Supplementary file 1 [file plants-13-03158-s001.zip]

Archive with 1 entries (1 files):
- plants-3278746-supplementary.pdf
